# Supplementary material for: Area-level risk factors for adverse birth outcomes: trends in urban and rural settings
Source: BMC Pregnancy Childbirth. 2013 Jun 10;13:129. doi: 10.1186/1471-2393-13-129 (PMC3688345; doi:10.1186/1471-2393-13-129)
Supplement: Additional file 3 — Covariate-Adjusted B-Spline Odds Ratios and 95% Confidence Interval for Relationships Between Rurality and 1991-2010 Alabama Adverse Birth Outcomes, by Year. [file 1471-2393-13-129-S3.csv]

Additional Table 2: Covariate-Adjusted B-Spline Odds Ratios and 95% Confidence Interval for Relationships Between Rurality and 1991-2010 Alabama Adverse Birth Outcomes, by Year
		Preterm Birth			Low Birth Weight
	1991	2006	2010	1991	2005	2010
RUCA
Small Town	0.90 (0.79, 1.03)	1.03 (0.96, 1.10)	1.27 (1.12, 1.45)	0.94 (0.82, 1.09)	0.97 (0.91, 1.04)	1.12 (0.98, 1.28)
Large Town	Reference	Reference	Reference	Reference	Reference	Reference
Urban	1.07 (0.96, 1.19)	1.04 (0.99, 1.10)	1.16 (1.04, 1.29)	0.95 (0.85, 1.07)	1.00 (0.94, 1.06)	0.98 (0.88, 1.10)
Population density
1st Tertile	0.92 (0.84, 1.01)	1.04 (1.00, 1.09)	1.00 (0.92, 1.08)	0.99 (0.90, 1.09)	1.01 (0.97, 1.06)	1.01 (0.92, 1.10)
2nd Tertile	Reference	Reference	Reference	Reference	Reference	Reference
3rd Tertile	1.07 (0.98, 1.16)	1.09 (1.04, 1.13)	1.05 (0.97, 1.14)	0.96 (0.88, 106)	1.09 (1.02, 1.11)	1.03 (0.94, 1.12)
Abbreviations: RUCA, Rural-Urban Commuting Area Codes
Models include year, parity, payment method, mother�s age, education, and race.
