# Supplementary material for: Area-level risk factors for adverse birth outcomes: trends in urban and rural settings
Source: BMC Pregnancy Childbirth. 2013 Jun 10;13:129. doi: 10.1186/1471-2393-13-129 (PMC3688345; doi:10.1186/1471-2393-13-129)
Supplement: Additional file 4 — Distributions of Alabama ZIP Code Level Percent African American by Percent Poverty Quartiles, Stratified by RUCA 2.0 Defined Rurality. [file 1471-2393-13-129-S4.csv]

Additional Table 3: Distributions of Alabama ZIP Code Level Percent African American by Percent Poverty Quartiles, Stratified by RUCA 2.0 Defined Rurality
		Percent African American
RUCA	Percent poverty	1st Quartile	2nd Quartile	3rd Quartile	4th Quartile
Small Town	1st Quartile	3579 (13.5%)	125 (0.7 %)	34 (0.2 %)	0 (0.0 %)
	2nd Quartile	9808 (37.0%)	2872 (16.6%)	3133 (16.1%)	0 (0.0 %)
	3rd Quartile	12249 (46.2%)	11910 (68.9%)	8535 (43.9%)	2994 (15.6%)
	4th Quartile	900 (3.4 %)	2368 (13.7%)	7736 (39.8%)	16176 (84.4%)
Large Town	1st Quartile	1005 (3.8%)	1749 (13.8 %)	0 (0.0 %)	0 (0.0 %)
	2nd Quartile	17069 (64.9%)	5360 (42.2%)	1525 (10.7%)	0 (0.0 %)
	3rd Quartile	7456 (28.4%)	5345 (42.1%)	9772 (68.5%)	703 (8.5%)
	4th Quartile	758 (2.9 %)	258 (2.0%)	2961 (20.8%)	7591 (91.5%)
Urban	1st Quartile	38100 (55.3%)	53902 (57.8%)	18598 (20.8%)	4991 (5.3 %)
	2nd Quartile	21118 (30.7%)	21298 (22.8%)	28690 (32.2%)	13390 (14.1%)
	3rd Quartile	9470 (13.0%)	14323 (15.6%)	23415 (27.8%)	15102 (18.2%)
	4th Quartile	169 (0.3 %)	3713 (4.0 %)	18539 (20.8%)	61577 (64.8%)
Abbreviations: RUCA, Rural-Urban Commuting Area Codes
